# Supplementary material for: Spiders (Araneae) of Churchill, Manitoba: DNA barcodes and morphology reveal high species diversity and new Canadian records
Source: BMC Ecol. 2013 Nov 26;13:44. doi: 10.1186/1472-6785-13-44 (PMC4222278; doi:10.1186/1472-6785-13-44)
Supplement: Additional file 2 — Check-list of spiders with genetic divergence values included in the Churchill study. [file 1472-6785-13-44-S2.xlsx]

## Sheet: K2P & p-Distances
Family	Species	Mean Kimura-2-Parameter Intraspecific Distance (K2P)	Maximum Kimura-2-Parameter Intraspecific Distance (K2P)	Mean Pairwise Intraspecific Distance (p-distance)	Maximum Pairwise Intraspecific Distance (p-distance)	Nearest Neighbouring Species	Process ID of Nearest Neighbour	Distance to Nearest Neighbour (K2P)
Amaurobiidae	Cybaeopsis euopla	0.153138	0.153138	0.152905	0.152905	Alopecosa aculeata	TWSC207-08	14.09
Araneidae	Aculepeira carbonarioides	0.298215	1.1589	0.296674	1.14943	Larinioides patagiatus	KKCHE060-06	10.76
Araneidae	Araneus corticarius	0.0459244	0.153081	0.0458716	0.152905	Araneus saevus	KKCHE113-06	11.64
Araneidae	Araneus groenlandicola	1.08538	2.12181	1.07267	2.08333	Araneus saevus	JDTGS016-09	9.59
Araneidae	Araneus nordmanni	0.66446	0.66446	0.660066	0.660066	Araneus saevus	KKCHE113-06	12.37
Araneidae	Araneus saevus	0.229814	0.511946	0.229238	0.510204	Araneus groenlandicola	KKCHE216-07	9.59
Araneidae	Hypsosinga pygmaea	2.31767	6.95313	2.23565	6.57492	Araneus groenlandicola	KKCHE699-07	12.16
Araneidae	Larinioides cornutus	1.6934	7.15103	1.64488	6.79305	Larinioides patagiatus	SWSWE014-09	3.7
Araneidae	Larinioides patagiatus	0.149078	1.29534	0.148531	1.28205	Larinioides cornutus	GBADC076-10	3.7
Araneidae	Zygiella nearctica	0.296022	0.938994	0.294283	0.930233	Dictyna major	SPIRU1161-11	16.5
Clubionidae	Clubiona bryantae	0.460832	0.460832	0.458716	0.458716	Clubiona praematura	KKCHE943-09	5.74
Clubionidae	Clubiona furcata	0.151604	0.460302	0.151203	0.458716	Clubiona norvegica	KKCHE972-09	8.24
Clubionidae	Clubiona norvegica	0.2569	0.924699	0.255961	0.917431	Clubiona praematura	KKCHE943-09	5.43
Clubionidae	Clubiona praematura	0.827307	1.39183	0.819827	1.37615	Clubiona norvegica	KKCHE222-07	5.43
Clubionidae	Clubiona trivialis	0.365567	0.802776	0.363963	0.797448	Clubiona bryantae	SPIRU1067-11	10.09
Dictynidae	Arctella lapponica	0	0	0	0	Hackmania prominula	SPICH097-09	14.17
Dictynidae	Dictyna brevitarsa	0.226235	1.62693	0.224816	1.60514	Emblyna annulipes	JDTGS088-09	7.94
Dictynidae	Dictyna major	1.18086	4.12436	1.15158	3.97554	Emblyna annulipes	JDTGS031-09	9.67
Dictynidae	Emblyna annulipes	1.26699	2.82277	1.24383	2.75229	Dictyna brevitarsa	ERSCH013-07	7.94
Dictynidae	Emblyna manitoba	0.739833	1.23671	0.733945	1.22324	Dictyna brevitarsa	JDTGS034-09	8.43
Dictynidae	Emblyna peragrata	0	0	0	0	Emblyna manitoba	SPIRU1042-11	9.53
Dictynidae	Hackmania prominula	N/A	N/A	N/A	N/A	Arctella lapponica	KKCHE1044-09	14.17
Gnaphosidae	Drassodes mirus	0.184907	0.654673	0.184208	0.650406	Drassodes neglectus	SPICH171-09	3.53
Gnaphosidae	Drassodes neglectus	0.307127	0.460832	0.30581	0.458716	Drassodes mirus	KKCHE1058-09	3.53
Gnaphosidae	Gnaphosa borea	1.06192	2.06674	1.04942	2.03443	Gnaphosa microps	KKCHE294-07	5.41
Gnaphosidae	Gnaphosa brumalis	N/A	N/A	N/A	N/A	Gnaphosa orites	SPIRU1365-11	3.8
Gnaphosidae	Gnaphosa microps	0.609534	1.87816	0.603251	1.84332	Gnaphosa parvula	KKCHE229-07	3.31
Gnaphosidae	Gnaphosa muscorum	0.533538	1.12364	0.529413	1.11111	Gnaphosa borea	SPICH617-09	6.53
Gnaphosidae	Gnaphosa orites	0.943701	1.39183	0.934906	1.37615	Gnaphosa brumalis	SPICH213-09	3.8
Gnaphosidae	Gnaphosa parvula	0.307222	0.615393	0.30581	0.611621	Gnaphosa microps	SPICH212-09	3.31
Gnaphosidae	Haplodrassus hiemalis	0.998934	1.99031	0.986489	1.95122	Haplodrassus signifer	SPICH149-09	10.51
Gnaphosidae	Haplodrassus signifer	0.389434	0.925953	0.38736	0.917431	Haplodrassus hiemalis	TWSC020-07	10.51
Gnaphosidae	Micaria aenea	0.409471	0.460832	0.407747	0.458716	Micaria constricta	KKCHE1041-09	11.57
Gnaphosidae	Micaria alpina	0.214107	0.335571	0.21342	0.334448	Haplodrassus hiemalis	KKCHE784-07	13.73
Gnaphosidae	Micaria constricta	1.05415	2.99491	1.03631	2.90698	Micaria aenea	SPICH220-09	11.51
Gnaphosidae	Micaria pulicaria	0.236487	0.768469	0.235792	0.764526	Micaria constricta	KKCHE966-09	11.51
Gnaphosidae	Zelotes fratris	N/A	N/A	N/A	N/A	Zelotes sula	SPICH108-09	3.38
Gnaphosidae	Zelotes sula	0.272057	0.784944	0.270853	0.778816	Zelotes fratris	KKCHE626-07	3.38
Hahniidae	Hahnia cinerea	0.0323584	0.306453	0.0323136	0.30581	Micaria pulicaria	KKCHE628-07	17.61
Linyphiidae	Agyneta allosubtilis	0.0510532	0.30675	0.0509684	0.30581	Agyneta olivacea	SPICH002-09	9.35
Linyphiidae	Agyneta amersaxatilis	N/A	N/A	N/A	N/A	Agyneta simplex	SPICH236-09	9.7
Linyphiidae	Agyneta fabra	0.550834	0.792411	0.54669	0.786164	Tapinocyba bicarinata	SPICH454-09	12.63
Linyphiidae	Agyneta jacksoni	1.26193	1.86664	1.24605	1.83486	Agyneta amersaxatilis	SPICH1095-09	10.14
Linyphiidae	Agyneta olivacea	0.102092	0.153138	0.101937	0.152905	Agyneta allosubtilis	SPICH011-09	9.35
Linyphiidae	Agyneta simplex	N/A	N/A	N/A	N/A	Agyneta amersaxatilis	SPICH1095-09	9.7
Linyphiidae	Allomengea dentisetis	0.065059	0.181408	0.0649766	0.181159	Allomengea scopigera	SPICH356-09	6.49
Linyphiidae	Allomengea scopigera	0.672797	1.86664	0.664198	1.83486	Allomengea dentisetis	KKCHE979-09	6.49
Linyphiidae	Baryphyma trifrons	0.449461	1.56753	0.442906	1.54321	Baryphyma trifrons affine	SPIRU1157-11	6.4
Linyphiidae	Baryphyma trifrons affine	0	0	0	0	Baryphyma trifrons	SPIRU1137-11	6.4
Linyphiidae	Bathyphantes brevipes	0.10628	0.469486	0.105916	0.46729	Bathyphantes brevipes	SPICH525-09	8.24
Linyphiidae	Bathyphantes brevis	0.192353	0.471143	0.191906	0.469484	Bathyphantes brevipes	SPICH567-09	13.9
Linyphiidae	Bathyphantes canadensis	0.167716	0.167716	0.167504	0.167504	Bathyphantes brevis	SPICH1094-09	8.24
Linyphiidae	Bathyphantes eumenis	N/A	N/A	N/A	N/A	Bathyphantes pallidus	SPICH799-09	10.04
Linyphiidae	Bathyphantes gracilis	N/A	N/A	N/A	N/A	Bathyphantes pallidus	SPICH485-09	12.19
Linyphiidae	Bathyphantes pallidus	0.312342	0.476195	0.310883	0.473934	Bathyphantes eumenis	SPICH872-09	10.04
Linyphiidae	Bathyphantes reprobus	0.121166	0.311044	0.120929	0.310078	Bathyphantes gracilis	SPICH556-09	13.47
Linyphiidae	Ceraticelus atriceps	0.220638	0.346244	0.220165	0.345423	Ceraticelus crassiceps	SPIRU1000-11	6.09
Linyphiidae	Ceraticelus crassiceps	0.46744	0.925953	0.464177	0.917431	Ceraticelus atriceps	SPIRU1207-11	6.09
Linyphiidae	Ceratinella brunnea	N/A	N/A	N/A	N/A	Erigone dentigera	SPIRU1155-11	12.96
Linyphiidae	Ceratinella ornatula	0.153081	0.153081	0.152905	0.152905	Hybauchenidium gibbosum	KKCHE926-09	10.81
Linyphiidae	Cnephalocotes obscurus	0.0949678	0.326997	0.0948224	0.326264	Islandiana falsifica	SPICH761-09	13.43
Linyphiidae	Diplocentria bidentata	0.459089	1.80722	0.454784	1.77994	Sisicottus montanus	SPICH476-09	8.95
Linyphiidae	Diplocentria rectangulata	0.306906	0.460832	0.30581	0.458716	Sisicottus montanus	SPICH471-09	8.72
Linyphiidae	Dismodicus decemoculatus	0.655053	1.90493	0.650021	1.87793	Hypomma marxi	SPIRU1111-11	12.59
Linyphiidae	Entelecara sp. 1GAB	0	0	0	0	Walckenaeria communis	KKCHE535-07	14.08
Linyphiidae	Erigone aletris	0.0255135	0.153081	0.0254842	0.152905	Erigone tirolensis	KKCHE1007-09	4.04
Linyphiidae	Erigone arctica	1.01113	2.17387	1.00044	2.14067	Erigone dentigera	KKCHE690-07	1.44
Linyphiidae	Erigone arctophylacis	0	0	0	0	Erigone arctica	SPIRU1250-11	2.66
Linyphiidae	Erigone cristatopalpus	0.709858	1.99397	0.70394	1.96078	Erigone tirolensis	SPIRU1283-11	3.78
Linyphiidae	Erigone dentigera	0.974823	1.33114	0.965508	1.31579	Erigone arctica	SPICH787-09	1.44
Linyphiidae	Erigone tirolensis	2.30156	3.78173	2.23953	3.66972	Erigone cristatopalpus	SPICH1152-09	3.78
Linyphiidae	Estrandia grandaeva	0.364995	1.42885	0.362751	1.41066	Theridion pictum	SPICH1020-09	13.12
Linyphiidae	Floricomus rostratus	N/A	N/A	N/A	N/A	Satilatlas marxi	SPICH608-09	12.67
Linyphiidae	Gonatium crassipalpum	0.638794	0.992578	0.634218	0.985222	Hypselistes semiflavus	SPIRU1168-11	10.98
Linyphiidae	Grammonota angusta	0	0	0	0	Grammonota maritima	SPICH692-09	8.68
Linyphiidae	Grammonota gentilis	0.0448279	0.522648	0.0447386	0.520833	Grammonota angusta	JDTGS051-09	9.63
Linyphiidae	Grammonota maritima	0.327725	1.57538	0.325904	1.55763	Grammonota angusta	SPIRU1087-11	8.68
Linyphiidae	Hilaira canaliculata	0.30675	0.30675	0.30581	0.30581	Sciastes hastatus	SPICH524-09	9.01
Linyphiidae	Horcotes quadricristatus	0.703258	1.42867	0.693457	1.40845	Walckenaeria castanea	SPICH636-09	12.2
Linyphiidae	Hybauchenidium gibbosum	0.0601354	0.378074	0.0599606	0.376648	Sisicottus montanus	SPICH231-09	9.45
Linyphiidae	Hypomma marxi	0.225675	0.790651	0.224895	0.786164	Pocadicnemis americana	KKCHE923-09	11
Linyphiidae	Hypselistes semiflavus	0	0	0	0	Erigone cristatopalpus	SPICH1152-09	9.92
Linyphiidae	Improphantes complicatus	0.527681	1.43551	0.522586	1.41509	Tunagyna debilis	KKCHE944-09	12.93
Linyphiidae	Incestophantes washingtoni	0.0871871	0.30675	0.0870287	0.30581	Mughiphantes sp. 1GAB	SPICH930-09	11.5
Linyphiidae	Islandiana falsifica	0.24835	0.792411	0.246877	0.786164	Islandiana holmi	SPICH746-09	2.93
Linyphiidae	Islandiana holmi	0.472266	1.74344	0.46833	1.7134	Islandiana falsifica	SPICH744-09	2.93
Linyphiidae	Kaestneria pullata	1.75411	3.046	1.71233	2.9595	Bathyphantes gracilis	SPICH556-09	12.49
Linyphiidae	Kaestneria rufula	0.466173	1.43034	0.461312	1.41509	Bathyphantes gracilis	SPICH556-09	13
Linyphiidae	Lepthyphantes alpinus	0.944027	1.75531	0.93438	1.72956	Incestophantes washingtoni	SPICH352-09	12.39
Linyphiidae	Mecynargus paetulus	0.316476	1.48116	0.314473	1.46341	Scyletria inflata	SPICH551-09	8.56
Linyphiidae	Metopobactrus prominulus	N/A	N/A	N/A	N/A	Walckenaeria karpinskii	SPIRU1239-11	9.69
Linyphiidae	Microlinyphia pusilla	0	0	0	0	Bathyphantes gracilis	SPICH556-09	14.07
Linyphiidae	Mughiphantes sp. 1GAB	1.3108	2.17708	1.29008	2.14067	Incestophantes washingtoni	SPICH352-09	11.5
Linyphiidae	Oedothorax trilobatus	0.492235	1.07932	0.489297	1.07034	Hybauchenidium gibbosum	KKCHE927-09	13.55
Linyphiidae	Oreoneta leviceps	N/A	N/A	N/A	N/A	Sciastes dubius	KKCHE548-07	9.01
Linyphiidae	Oreonetides vaginatus	0.314255	0.786918	0.313221	0.782473	Allomengea dentisetis	KKCHE979-09	11.94
Linyphiidae	Pelecopsis mengei	0	0	0	0	Tunagyna debilis	KKCHE944-09	12.16
Linyphiidae	Phlattothrata parva	0.183511	0.460122	0.183098	0.458716	Tapinocyba sp. 1GAB	SPICH622-09	5
Linyphiidae	Pityohyphantes cristatus	0.215005	0.7876	0.214327	0.782473	Pityohyphantes subarcticus	SPICH619-09	4.37
Linyphiidae	Pityohyphantes limitaneus	0.977408	2.51643	0.964561	2.45776	Pityohyphantes cristatus	KKCHE398-07	10.77
Linyphiidae	Pityohyphantes subarcticus	0.67987	1.86664	0.673704	1.83486	Pityohyphantes cristatus	KKCHE398-07	4.37
Linyphiidae	Pocadicnemis americana	0.737719	1.41814	0.731248	1.40187	Hypselistes semiflavus	SPIRU1168-11	10.04
Linyphiidae	Poeciloneta calcaratus	N/A	N/A	N/A	N/A	Poeciloneta variegata	SPICH873-09	14.51
Linyphiidae	Poeciloneta variegata	N/A	N/A	N/A	N/A	Incestophantes washingtoni	SPICH273-09	12.19
Linyphiidae	Praestigia kulczynskii	1.08047	1.08047	1.07034	1.07034	Hybauchenidium gibbosum	SPICH584-09	9.88
Linyphiidae	Satilatlas marxi	0	0	0	0	Satilatlas monticola	SPICH017-09	4.63
Linyphiidae	Satilatlas monticola	0.709449	1.58566	0.702268	1.56495	Satilatlas marxi	SPICH683-09	4.63
Linyphiidae	Sciastes dubius	0	0	0	0	Sciastes hastatus	SPICH524-09	4.99
Linyphiidae	Sciastes hastatus	N/A	N/A	N/A	N/A	Sciastes truncatus	SPIRU1354-11	4.8
Linyphiidae	Sciastes truncatus	0.747893	1.23845	0.741321	1.22324	Sciastes hastatus	SPICH524-09	4.8
Linyphiidae	Scotinotylus alpinus	0.201376	0.312501	0.200777	0.311526	Scotinotylus sacer	SPICH449-09	4.59
Linyphiidae	Scotinotylus sacer	0.25869	0.473938	0.257727	0.471698	Scotinotylus alpinus	SPICH831-09	4.59
Linyphiidae	Scotinotylus sp. 1GAB	N/A	N/A	N/A	N/A	Scotinotylus sacer	SPICH391-09	10.21
Linyphiidae	Scylaceus pallidus	0.309481	0.622812	0.308513	0.620155	Tunagyna debilis	KKCHE944-09	12.55
Linyphiidae	Scyletria inflata	0.312501	0.312501	0.311526	0.311526	Mecynargus paetulus	SPICH077-09	8.56
Linyphiidae	Semljicola lapponicus	N/A	N/A	N/A	N/A	Semljicola obtusus	KKCHE950-09	8.56
Linyphiidae	Semljicola obtusus	N/A	N/A	N/A	N/A	Semljicola lapponicus	KKCHE781-07	8.56
Linyphiidae	Sisicottus montanus	0.363376	1.873	0.361146	1.84332	Diplocentria rectangulata	SPICH407-09	8.72
Linyphiidae	Sisis rotundus	N/A	N/A	N/A	N/A	Tapinocyba bicarinata	SPICH063-09	10.51
Linyphiidae	Souessa spinifera	0.31975	1.62562	0.31733	1.60714	Sisicottus montanus	SPICH475-09	11.73
Linyphiidae	Styloctetor purpurescens	0.30675	0.30675	0.30581	0.30581	Erigone dentigera	SPIRU1155-11	10.94
Linyphiidae	Tapinocyba bicarinata	0.49752	0.800017	0.494117	0.793651	Phlattothrata parva	SPIRU1272-11	9
Linyphiidae	Tapinocyba minuta	N/A	N/A	N/A	N/A	Tapinocyba sp. 1GAB	SPICH622-09	9.82
Linyphiidae	Tapinocyba sp. 1GAB	N/A	N/A	N/A	N/A	Phlattothrata parva	SPICH073-09	5
Linyphiidae	Tiso aestivus	0.66406	1.58314	0.657697	1.5625	Hybauchenidium gibbosum	KKCHE993-09	12.51
Linyphiidae	Tmeticus ornatus	0.311697	0.942125	0.309219	0.934579	Erigone dentigera	SPIRU1155-11	11.59
Linyphiidae	Tunagyna debilis	0.221209	0.460122	0.220636	0.458716	Wabasso cacuminatus	SAPIT131-08	9.17
Linyphiidae	Typhochrestus pygmaeus	N/A	N/A	N/A	N/A	Tapinocyba bicarinata	SPICH454-09	9.16
Linyphiidae	Wabasso cacuminatus	2.39124	3.51311	2.33062	3.41085	Wabasso quaestio	SPICH562-09	6.71
Linyphiidae	Wabasso quaestio	0.428773	0.781266	0.425902	0.775194	Wabasso cacuminatus	SAPIT131-08	6.71
Linyphiidae	Walckenaeria castanea	0.517313	0.781266	0.513951	0.775194	Tapinocyba bicarinata	SPICH454-09	10.62
Linyphiidae	Walckenaeria communis	0.369625	0.955629	0.367241	0.947867	Walckenaeria karpinskii	SPISH006-09	8.13
Linyphiidae	Walckenaeria exigua	0.153138	0.153138	0.152905	0.152905	Walckenaeria palustris	SPICH456-09	4.98
Linyphiidae	Walckenaeria karpinskii	0.46235	0.924699	0.458716	0.917431	Walckenaeria lepida	SPIRU1208-11	7.47
Linyphiidae	Walckenaeria kochi	0.190118	0.626168	0.18943	0.623053	Walckenaeria lepida	KKCHE121-06	5.47
Linyphiidae	Walckenaeria lepida	0.512609	1.29422	0.50951	1.28205	Walckenaeria kochi	SPICH685-09	5.47
Linyphiidae	Walckenaeria palustris	0.0830839	0.158163	0.0829875	0.157978	Walckenaeria exigua	SPICH020-09	4.98
Linyphiidae	Walckenaeria spiralis	0.307868	0.307868	0.30722	0.30722	Walckenaeria palustris	SPICH007-09	9.23
Linyphiidae	Zornella armata	0	0	0	0	Hybauchenidium gibbosum	KKCHE993-09	9.97
Liocranidae	Agroeca ornata	0.615551	0.77043	0.611621	0.764526	Sitticus floricola palustris	SPIRU1012-11	12.45
Lycosidae	Alopecosa aculeata	0.43573	1.39544	0.43243	1.37615	Alopecosa hirtipes	KKCHE1032-09	7.41
Lycosidae	Alopecosa hirtipes	0.0344273	0.312501	0.034371	0.311526	Alopecosa sp. 1GAB	TWSC016-07	2.66
Lycosidae	Alopecosa sp. 1GAB	0.0306163	0.153081	0.030581	0.152905	Alopecosa hirtipes	KKCHE1032-09	2.66
Lycosidae	Arctosa alpigena	N/A	N/A	N/A	N/A	Arctosa insignita	KKCHE725-07	4.63
Lycosidae	Arctosa insignita	1.19646	3.03687	1.1735	2.95139	Arctosa alpigena	KKCHE685-07	4.63
Lycosidae	Arctosa raptor	0.0687386	0.30675	0.0686195	0.30581	Pardosa furcifera	TWSC094-07	12.84
Lycosidae	Pardosa dromaea	0.489856	2.70444	0.48484	2.6534	Pardosa groenlandica	SPIRU1400-11	1.24
Lycosidae	Pardosa furcifera	0.301116	1.45815	0.299215	1.44231	Pardosa podhorskii	SPIRU1247-11	0.31
Lycosidae	Pardosa fuscula	0.129224	0.809597	0.128817	0.805153	Pardosa lapponica	SPICH951-09	3.26
Lycosidae	Pardosa glacialis	0	0	0	0	Pardosa dromaea	KKCHE1046-09	3.31
Lycosidae	Pardosa groenlandica	0.37229	0.825913	0.370777	0.821018	Pardosa dromaea	KKCHE1046-09	1.24
Lycosidae	Pardosa hyperborea	0.175628	1.94897	0.174465	1.92308	Pardosa groenlandica	KKCHE1055-09	4.39
Lycosidae	Pardosa lapponica	0.316051	2.28362	0.313855	2.24359	Pardosa fuscula	SPIRU1408-11	3.26
Lycosidae	Pardosa moesta	0.43343	0.924699	0.431411	0.917431	Pardosa dromaea	KKCHE309-07	4.14
Lycosidae	Pardosa podhorskii	0.153138	0.153138	0.152905	0.152905	Pardosa furcifera	KKCHE873-09	0.31
Lycosidae	Pardosa uintana	0.330879	0.825567	0.329785	0.821018	Pardosa moesta	SPICH074-09	4.9
Lycosidae	Pirata bryantae	N/A	N/A	N/A	N/A	Pirata piraticus	SPICH112-09	7.72
Lycosidae	Pirata piraticus	0.776793	1.70629	0.767553	1.68196	Piratula canadensis	SAPIT172-08	2.97
Lycosidae	Piratula canadensis	N/A	N/A	N/A	N/A	Pirata piraticus	SPICH112-09	2.97
Philodromidae	Philodromus alascensis	1.48688	2.85955	1.45372	2.7907	Philodromus histrio	KKCHE1036-09	12.1
Philodromidae	Philodromus histrio	0	0	0	0	Philodromus alascensis	ERSCH081-07	12.1
Philodromidae	Philodromus peninsulanus	0.121803	0.329154	0.121613	0.328407	Philodromus alascensis	SPIRU1096-11	15.98
Philodromidae	Thanatus formicinus	0.369521	0.923804	0.366972	0.917431	Tibellus maritimus	SPIRU1086-11	14.11
Philodromidae	Thanatus rubicellus	0.151978	0.943607	0.15139	0.936037	Tibellus maritimus	GBADC056-10	15.05
Philodromidae	Tibellus maritimus	0.164742	0.31299	0.164351	0.312013	Thanatus formicinus	KKCHE068-06	14.11
Salticidae	Chalcoscirtus glacialis	N/A	N/A	N/A	N/A	Sitticus striatus	SPIRU1159-11	12.81
Salticidae	Pelegrina montana	N/A	N/A	N/A	N/A	Sitticus striatus	SPIRU1159-11	10.37
Salticidae	Pellenes lapponicus	N/A	N/A	N/A	N/A	Pelegrina montana	SPIRU1032-11	12.45
Salticidae	Sitticus ammophilus	N/A	N/A	N/A	N/A	Sitticus finschi	SPISH015-09	5.27
Salticidae	Sitticus finschi	N/A	N/A	N/A	N/A	Sitticus ammophilus	SPIRU1078-11	5.27
Salticidae	Sitticus floricola palustris	0.734371	3.30467	0.713558	3.21101	Sitticus striatus	SPIRU1159-11	7.42
Salticidae	Sitticus ranieri	0.186542	0.626968	0.185904	0.623053	Sitticus striatus	SPIRU1159-11	9.63
Salticidae	Sitticus striatus	1.23334	1.23334	1.22324	1.22324	Sitticus floricola palustris	SPIRU1012-11	7.42
Tetragnathidae	Pachygnatha clercki	0.181779	0.320002	0.181275	0.318979	Araneus groenlandicola	KKCHE699-07	18.63
Tetragnathidae	Tetragnatha extensa	1.29125	3.53926	1.27309	3.44203	Styloctetor purpurescens	SPIRU1004-11	16.81
Tetragnathidae	Tetragnatha versicolor	1.05339	2.35815	1.04014	2.31023	Tetragnatha extensa	GBADC083-10	17.02
Theridiidae	Enoplognatha intrepida	0.956657	2.12798	0.942169	2.08333	Larinioides patagiatus	SPICH725-09	13.24
Theridiidae	Ohlertidion ohlerti	0.513454	1.23845	0.509684	1.22324	Phylloneta impressa	SPIRU977-11	11.79
Theridiidae	Phylloneta impressa	0.156005	0.156005	0.155763	0.155763	Ohlertidion ohlerti	SPICH1147-09	11.79
Theridiidae	Robertus borealis	N/A	N/A	N/A	N/A	Robertus lyrifer	SPIRU1277-11	5.91
Theridiidae	Robertus fuscus	0.210744	0.784944	0.210027	0.778816	Robertus lyrifer	SPIRU1277-11	2.38
Theridiidae	Robertus lyrifer	0.153138	0.153138	0.152905	0.152905	Robertus fuscus	KKCHE916-09	2.38
Theridiidae	Theridion pictum	0.0581444	0.306453	0.0580603	0.30581	Ohlertidion ohlerti	GBADC008-10	12.6
Theridiidae	Thymoites oleatus	0.153138	0.153138	0.152905	0.152905	Ohlertidion ohlerti	SPICH1147-09	12.63
Thomisidae	Coriarachne brunneipes	N/A	N/A	N/A	N/A	Xysticus triangulosus	SPIRU1188-11	9.45
Thomisidae	Ozyptila arctica	0.393929	0.943425	0.391933	0.934579	Xysticus labradorensis	TWSC023-07	9.49
Thomisidae	Ozyptila gertschi	N/A	N/A	N/A	N/A	Ozyptila arctica	SPICH127-09	9.82
Thomisidae	Xysticus britcheri	1.7697	3.33745	1.73558	3.24575	Xysticus canadensis	KKCHE123-06	6.16
Thomisidae	Xysticus canadensis	N/A	N/A	N/A	N/A	Xysticus britcheri	TWSC051-07	6.16
Thomisidae	Xysticus deichmanni	0.438807	2.02538	0.43225	1.98777	Xysticus labradorensis	KKCHE290-07	3.85
Thomisidae	Xysticus durus	0.730177	1.74141	0.724884	1.71607	Xysticus nigromaculatus	TWSC036-07	8.27
Thomisidae	Xysticus ellipticus	0.511918	0.61462	0.509684	0.611621	Xysticus luctuosus	SPICH208-09	6.56
Thomisidae	Xysticus labradorensis	0.00960407	0.162074	0.00958935	0.161812	Xysticus deichmanni	SPIRU1289-11	3.85
Thomisidae	Xysticus luctuosus	0.4303	0.615393	0.428135	0.611621	Xysticus ellipticus	SPICH116-09	6.56
Thomisidae	Xysticus nigromaculatus	0.635761	1.10241	0.630422	1.09034	Xysticus durus	SPIRU1217-11	8.27
Thomisidae	Xysticus obscurus	0.777289	1.39544	0.770642	1.37615	Xysticus britcheri	KKCHE544-07	8.21
Thomisidae	Xysticus triangulosus	3.47381	5.74148	3.33333	5.50459	Xysticus luctuosus	SPICH208-09	9.09
Thomisidae	Xysticus triguttatus	N/A	N/A	N/A	N/A	Xysticus obscurus	SPICH623-09	9.46
